# Supplementary material for: Cytotoxicity Profiles and Neuroprotective Properties of the Novel Ifenprodil Analogues as Sigma Ligands
Source: Molecules. 2023 Apr 13;28(8):3431. doi: 10.3390/molecules28083431 (PMC10146949; doi:10.3390/molecules28083431)
Supplement: Supplementary file 1 [file molecules-28-03431-s001.zip]

Archive with 1 entries (1 files):
- molecules-2321343-supplementary.pdf
